# Supplementary material for: Response of Horticultural Soil Microbiota to Different Fertilization Practices
Source: Plants (Basel). 2020 Nov 6;9(11):1501. doi: 10.3390/plants9111501 (PMC7694448; doi:10.3390/plants9111501)
Supplement: Supplementary file 1 [file plants-09-01501-s001.zip]

Archive with 1 entries (1 files):
- plants-964489-SI.pptx
